# Supplementary material for: Low immunization coverage in Wonago district, southern Ethiopia: A community-based cross-sectional study
Source: PLoS One. 2019 Jul 24;14(7):e0220144. doi: 10.1371/journal.pone.0220144 (PMC6655723; doi:10.1371/journal.pone.0220144)
Supplement: S1 File — (ZIP) [file pone.0220144.s001.zip]

Archive with 2 entries (2 files):
- Questionnaire English version.pdf
- Questionnaire  Gedeoffa version.pdf
